# Supplementary material for: Evaluating the efficacy of a telehealth management model for chronic diabetes in resource-constrained regions
Source: Front Endocrinol (Lausanne). 2026 Apr 23;17:1812377. doi: 10.3389/fendo.2026.1812377 (PMC13149080; doi:10.3389/fendo.2026.1812377)
Supplement: Supplementary Data — Details of the telehealth management model. [file DataSheet1.zip]

Archive with 9 entries (9 files):
- Supplementary Tables.docx
- Table S6.xlsx
- Table S7.xlsx
- Table S8.xlsx
- Figure S1.tiff
- Figure S2.tiff
- Figure S3.tiff
- Figure S4.tiff
- Supplementary Data.docx
