# Supplementary material for: Evaluating the efficacy of a telehealth management model for chronic diabetes in resource-constrained regions
Source: Front Endocrinol (Lausanne). 2026 Apr 23;17:1812377. doi: 10.3389/fendo.2026.1812377 (PMC13149080; doi:10.3389/fendo.2026.1812377)
Supplement: Supplementary Data — Details of the telehealth management model. [file DataSheet1.zip › Table S8.xlsx]

## Sheet: Matdata for DID(full)
group	time	sex	age	ethnic	educational_attainment	smoke	FBG	X2hPG	HbA1c	FINS	C_peptide	TG	TC	LDL_C	HDL_C	BMI	SBP	DBP	Complication	Adherence	ps	matching_weight	match_id
0	0	1	39	0	3	1	17.9	24.6	14.6	13.2	0.37	37.6	14.1	4	0.96	21.8	160	100	1	1	0.727875	1.44318	27
0	0	1	36	0	3	1	11.2	17.4	10.6	306.9	2.1	2.7	3.5	2.1	1	31.2	140	96	0	1	0.52715	1.44318	50
0	0	0	42	0	3	1	7.1	11	7.7	75.8	0.9	1.5	5.1	3.8	0.8	26	120	86	0	2	0.243561	0.360795	19
0	0	1	35	0	3	1	16	24.9	12	53.8	0.75	1.7	4.2	2.7	0.9	33.9	148	101	1	2	0.622064	1.44318	87
0	0	1	51	0	1	1	19.7	24.1	11.1	117	1	3.7	5.4	3.4	1	24.4	115	74	1	2	0.204548	0.360795	86
0	0	1	28	0	2	1	17.5	33.3	8.3	59.4	0.69	18.8	5.7	2.7	0.69	27.9	138	87	0	2	0.264374	0.481061	61
0	0	1	46	1	2	1	18.2	18.1	11	61.7	1.3	3.9	3.9	2.1	0.9	26.4	162	117	1	2	0.222054	0.360795	21
0	0	1	46	0	2	0	10	16.5	9	33.6	0.7	8.7	4.1	2	0.7	26.7	121	88	1	1	0.678073	1.44318	65
0	0	1	42	1	2	0	8.2	13.2	7.2	102.2	1.1	2.2	3.7	2.5	0.9	32.1	128	83	0	1	0.44359	1.44318	82
0	0	1	60	0	1	0	11.3	32.4	9.6	38.8	0.42	0.8	3.2	2	1.1	22.7	136	82	1	2	0.428396	1.44318	81
0	0	1	48	0	2	0	8.7	21.6	9	53.7	0.8	4.5	4.3	2.4	0.85	25.7	154	92	0	2	0.311253	1.44318	38
0	0	0	48	0	1	0	16.4	19.1	8.5	55.6	0.8	4.6	4.7	1.2	3.5	22.3	112	73	1	2	0.214763	0.360795	21
0	0	1	51	0	2	0	21.8	18.3	13.9	112.9	0.1	4.6	4.5	3.2	0.98	23.1	153	88	1	2	0.621813	1.44318	57
0	0	1	48	1	3	1	7.3	7.9	7	113.5	0.77	3.6	5.1	3.5	1	21.6	130	80	1	1	0.523622	1.44318	75
0	0	1	44	0	2	1	21.9	19.4	12.9	8.3	0.2	0.6	4.7522	2.1	1.6	18.7	128	59	0	1	0.263587	0.360795	25
0	0	1	43	0	2	1	6.2	29.9	15.5	8.1	0.06	0.62	2.4	1.63	0.6	16.9	103	68	1	1	0.538338	1.44318	4
0	0	1	53	0	2	1	12.5	15.2	7.4	97.4	0.96	2.6	4.4	3	0.97	32.4	158	104	1	1	0.601392	1.44318	70
0	0	1	51	0	3	1	23.6	28.7	7.6	28.4	0.47	2.2	3.5	1.8	1.1	17.9	184	110	1	1	0.702691	1.44318	42
0	0	0	50	0	1	0	11.9	12.8	14.1	91.6	0.4	0.9	3.8	2.1	1.4	24.9	170	100	1	1	0.622813	1.44318	85
0	0	1	57	0	2	0	13	23.4	13.6	39.3	0.6	1.68	4.6	2.12	1.6	23	121	84	1	1	0.674554	1.44318	66
0	0	0	37	0	2	0	6.7	10.2	7.1	35	0.1	0.4	4.9	2.4	0.82	21	148	92	1	1	0.650809	1.44318	32
0	0	1	51	0	1	1	8.2	23.7	15.5	324.9	0.32	2.4	6.5	4.3	1.1	34.7	132	94	1	1	0.771995	1.44318	40
0	0	1	52	0	1	1	19	19.8	11.6	38.8	0.8	3	6.5	4.7	1	19.7	130	80	1	1	0.276386	0.481061	61
0	0	0	58	0	1	0	6.5	7.4	6.8	52.6	0.63	6.5	3.1	1.5	1.5	21.8	136	67	1	1	0.455409	1.44318	1
0	0	1	59	0	1	1	7.1	11.1	7.4	116.2	1.2	7.1	2.7	1.4	0.69	21.6	139	84	0	1	0.15413	0.360795	8
0	0	1	54	0	1	1	15.2	20.2	10.1	45.9	0.57	3.1	3.8	2.4	0.76	22.8	139	84	0	1	0.22091	0.360795	21
0	0	1	41	0	2	1	16.2	20.9	14	54.8	0.9	7.4	6	3.3	0.8	24.2	150	110	1	3	0.39544	1.44318	12
0	0	1	43	0	2	1	21.1	19	13.2	14.6	0.2	0.6	4.6	2.9	1.4	18.3	106	72	1	2	0.237463	0.360795	19
0	0	0	32	0	1	0	9.5	23.6	9	147.3	0.4	1.9	6.6	4.7	1.2	22.2	107	73	0	2	0.218023	0.360795	72
0	0	0	40	1	3	0	11.4	12	9.7	68.1	0.4	3.8	4.8	3.2	0.6	26	132	90	0	1	0.658308	1.44318	22
0	0	1	51	1	1	1	9.4	14.7	8.9	62.4	0.87	1.9	4.3	3	0.8	24.6	127	78	0	1	0.140422	0.360795	53
0	0	1	51	0	1	1	9.4	14.7	10.4	106.8	0.01	0.95	2.7	1.79	0.89	19.9	141	68	1	1	0.432445	1.44318	55
0	0	1	41	1	1	1	8.7	17.2	9.1	22	0.47	1.1	4.5	3.2	1	25.8	177	99	1	1	0.325162	1.44318	83
0	0	1	46	1	1	1	13.7	21.3	11	116.8	0.38	1.9	5.1	4	0.74	25.5	123	87	1	1	0.418955	1.44318	71
0	0	1	58	0	1	1	13.7	23.4	14.4	58.4	0.1	0.62	1.9	1.1	0.73	16.7	98	65	1	1	0.40031	1.44318	13
0	0	1	48	0	1	1	7.4	11.3	8.7	120.9	1.1	9.2	5.7	2.7	0.76	27.9	129	98	0	2	0.0909462	0.360795	53
0	0	1	30	0	1	1	18.3	26.2	9.6	63.9	0.8	3.2	4.1	2.5	0.82	33.8	138	92	1	2	0.296321	0.360795	5
0	0	1	47	0	1	1	17.4	20.1	8.3	110.5	0.16	0.86	3.3	1.8	1.1	23.7	127	78	0	2	0.144071	0.360795	47
0	0	0	49	0	1	0	10	14.3	9	204.3	1.3	3.8	4.2	2.3	0.9	28.4	146	98	0	2	0.231069	0.360795	37
0	0	1	38	0	1	1	24.6	17.1281	14.6	6.9	0.1	0.8	2.5	1	1.3	15	90	65	1	2	0.122795	0.360795	9
0	0	0	49	0	1	0	15.6	18.7	9.7	126	0.5	3.7	4.2	2.3	0.8	29.8	119	73	0	2	0.317463	1.44318	59
0	0	0	24	0	2	0	23.9	20.7	12.5	31.8	0.18	3.1	4.5	2.9	1.1	17.9	90	62	0	3	0.328869	1.44318	3
0	0	1	52	0	1	1	14.3	17.4	9.5	42.4	0.46	3.6	3.4	1.8	0.78	25.3	144	100	0	3	0.174404	0.360795	47
0	0	1	51	0	1	1	12.4	17.9	13	82.4416	0.816897	1.92	15.4	1.4	1.1	28.5	102	70	1	3	0.23373	0.360795	19
0	0	1	31	0	2	1	19.4	22.4	11	21.6	5	15.7	5.3	2.5	0.75	27.6	137	88	0	3	0.0213236	0.360795	2
0	0	1	42	0	2	1	7.6	18.8	6.2	38.2	0.6	1.2	3.4	1.9	1.2	20.7	160	94	0	3	0.18885	0.360795	53
0	0	1	55	0	1	1	9.2	15.2	8.1	63.3	0.7	1.6	4	2.9	0.7	28.1	131	85	1	1	0.399926	1.44318	73
0	0	1	54	0	1	1	7.1	23.4	12.6	155.3	0.1	1.8	2	1.8	2	20.2	104	80	1	1	0.465314	1.44318	23
0	0	0	59	0	1	0	8.9	13.2	7.5	40.5	1.4	2.1	8.7	6.1	1.7	29.9	180	96	1	1	0.457345	1.44318	26
0	0	0	50	0	1	1	22.2	29.4	10.6	36.7	1.7	1.3	3.7	2.4	0.9	24.4	120	80	0	1	0.157597	0.360795	37
0	0	0	54	0	1	0	14.7	21.8	10.9	91.4	1.1	2.2	5.7	4.2	0.8	28.5	141	86	1	2	0.39826	1.44318	36
0	0	0	61	0	1	0	5.6	12.5	5.8	52.2	0.81	0.59	3.4	2.1	1.1	31.6	96	61	0	2	0.202048	0.360795	21
0	0	0	57	0	1	0	14.9	17.9	10.2	218.6	0.64	2.4	3.3	2.2	0.5	21.7	128	84	1	2	0.472241	1.44318	69
0	0	1	48	0	1	1	6.3	9.9	5.8	44.8	0.66	6	3.2	1.1	0.9	25.2	142	86	1	2	0.161172	0.360795	8
0	0	0	68	0	1	0	17.7	19	11.4	102.6	0.64	8	5.3	2.5	0.8	19.8	119	89	1	2	0.373039	1.44318	31
0	0	1	43	0	2	1	14.4	20.6	9.6	126.4	18.5	1.9	4.6	3.3	0.75	24.7	116	78	0	2	1.84533e-06	0.360795	2
0	0	1	59	0	1	1	5.8	13.2	6.7	98.8	1.3	5.1	5.9	3.5	0.9	23.5	116	78	1	2	0.122599	0.360795	9
0	0	1	56	1	3	0	7.4	9.5	6.4	35.9	0.8	2.7	4.4	2.5	1.4	24.7	110	70	1	2	0.454794	1.44318	79
0	0	1	51	1	1	1	24.2	28.4	8.7	97.3	2.3	5.9	5.8	3.5	1	24.2	100	72	1	2	0.0784616	0.360795	9
0	0	0	61	0	1	0	10	25.7	10.8	164.5	0.23	1.6	6.3	4.7	1.1	21.4	152	92	1	2	0.524867	1.44318	49
0	0	1	61	0	1	0	4.1	25.3	9.9	8	0.2	0.4	5.6	1.1	0.98	18.2	130	80	1	2	0.316001	1.44318	17
0	0	0	59	1	1	0	15.4	21.1	10.9	17.5	0.16	1.4	3.5	2.2	0.9	28.8	113	82	1	2	0.431709	1.44318	54
0	0	1	43	0	1	0	24.1	23.5	15.5	12	0.27	0.8	2.5	1.2	1.1	17.4	88	62	1	2	0.273724	0.481061	61
0	0	1	49	1	3	1	9.3	13.1	8	13.6	0.37	1.2	2.8	1.8	0.8	23.4	92	64	1	2	0.351815	1.44318	63
0	0	1	69	1	1	0	6.5	25.6	7.4	22.6	0.32	1.4	3.2	2	1	19.1	130	78	1	1	0.502389	1.44318	58
0	0	1	68	0	3	1	8.9	33.3	9.6	54.5	0.7	1.5	4.6	3.2	0.9	22.3	138	91	1	1	0.758738	1.44318	48
0	0	1	58	1	1	1	15.1	20.6	6.7	104.9	0.36	2.2	4.1	2.5	0.95	30	147	91	0	1	0.314219	1.44318	15
0	0	0	40	0	2	0	7	8	6.6	91.2	1	1.3	4.1	2.6	1.1	23.1	136	89	1	1	0.559273	1.44318	68
0	0	1	68	1	3	1	13.8	19.6	8.1	36.2	0.53	1.8	4.5	3.2	0.9	20.4	113	76	1	1	0.601166	1.44318	41
0	0	1	56	0	1	1	8.9	22.4	8.9	82.4416	1.6	0.8	4.8	1.8	2.5	23.6	156	96	0	1	0.117932	0.360795	8
0	0	1	54	0	1	1	19.3	23.2	13	18.1	0.34	1.5	4.7	3.2	1.2	23.2	181	113	1	1	0.439222	1.44318	78
0	0	1	26	0	1	1	10.1	25	8.8	25.8	0.3	10.1	5.1	3.1	0.89	20.2	136	86	0	1	0.195517	0.360795	86
0	0	0	45	0	1	0	10.3	16.4	9.8	89	0.81	8	6.3	3.4	1.1	32.8	158	98	1	1	0.666496	1.44318	74
0	0	0	69	0	3	0	9.2	13.6	9.5	72	0.22	5.8	5.8	3	0.9	22.8	119	85	1	1	0.858212	1.44318	77
0	0	0	36	0	2	1	21	29.2	13.8	31.2	0.73	5.6	4.9	2.9	0.6	22.3	110	74	0	1	0.350625	1.44318	35
0	0	1	57	0	1	0	8.9	19.3	9.5	137.4	0.26	1.27	4.9	3.3	1.13	25.22	132	85	1	2	0.458422	1.44318	56
0	0	1	60	0	3	0	6.4	7.6	11.46	14.69	1.46	0.93	4.79	3.11	1.44	25.26	120	70	1	2	0.406263	1.44318	88
0	0	1	50	0	1	1	21.6	24.3	13.96	99.04	0.1	1.1	5.41	3.57	1.52	18.78	102	74	1	2	0.222275	0.360795	72
0	0	1	42	1	2	0	15.2	18.6	10.25	82.4416	0.816897	3.64	4.13	2.38	1	23.59	135	79	0	2	0.222017	0.360795	37
0	0	0	61	0	1	0	23.1	24.5	10.44	76.38	0.94	2.66	8.16	5.74	1.6	37.46	120	78	1	2	0.514388	1.44318	6
0	0	1	61	0	1	1	28.9	30.2	14.22	12.45	0.17	1.01	2.98	1.87	0.92	16.96	120	78	1	2	0.23244	0.360795	37
0	0	0	59	0	1	0	7.9	11.2	15.5	82.4416	0.18	1.62	5.62	3.86	1.27	20.55	140	80	1	2	0.359144	1.44318	18
0	0	1	60	0	1	0	18.6	24.1	6.46	98.91	6.03	1.21	3.94	2.44	1.17	25.39	130	78	1	1	0.0445957	0.360795	2
0	0	1	60	0	1	1	6.9	8.4	7.2	82.4416	0.816897	0.5	6.9	1.1	1.05	24.98	115	70	0	1	0.14851	0.360795	53
0	0	0	48	0	1	0	15	10	9.59	133.73	0.29	1.8	5.98	4.53	1.11	27.3	138	86	0	3	0.355236	1.44318	43
0	0	0	50	0	1	0	11	9.8	8.1	82.4416	0.816897	1.3	2.47	1.36	0.87	23	132	72	0	2	0.152163	0.360795	47
0	0	0	38	0	1	0	14.3	12.1	9.46	149.46	0.73	3.73	4.9	2.88	0.83	25.14	132	71	0	3	0.285476	0.721591	28
0	0	0	38	0	1	0	6.5	9.6	5.84	82.4416	0.816897	1.71	4.6	3	1.28	27.6	131	70	0	1	0.301264	1.44318	46
0	0	0	56	1	1	0	7.83	11.5	5.75	76.62	0.82	5.6	5.72	2.95	0.85	30	126	78	0	1	0.331533	1.44318	24
0	0	0	55	1	1	0	10.63	10.9	7.01	10.82	2.49	2.91	3.12	1.01	1.01	25.1	130	72	0	1	0.0936678	0.360795	47
0	0	0	52	0	1	0	9.3	11.4	8.05	339.62	1.55	5.37	4.5	2.17	1.17	31.25	141	76	0	2	0.290695	0.360795	5
0	0	0	60	0	1	0	3.49	15.4	11.81	56.84	1.44	0.47	2.29	1.25	0.98	28.89	139	76	0	2	0.165484	0.360795	8
0	0	0	45	0	1	0	12.3	7.9	7.06	92.78	0.74	3.03	3.93	2.31	1.04	21.64	126	65	0	2	0.132613	0.360795	9
0	0	0	58	0	1	0	11	17.8	9.65	40.56	0.55	5.42	5.04	2.68	0.79	25.08	132	74	0	3	0.305829	1.44318	84
0	0	0	51	0	1	0	6.38	9.2	7.07	118.62	1.5	1.91	5.26	3.66	1.11	38.14	134	86	0	1	0.390845	1.44318	45
0	0	0	57	0	1	0	9.5	7.6	7.03	169.55	0.72	4.16	3.77	2.22	0.7	22.76	119	76	0	2	0.193454	0.360795	86
0	0	0	62	0	1	0	9.6	11.3	8.69	135.78	0.76	2.95	4.02	2.63	0.9	25.3	136	85	0	3	0.309165	1.44318	11
0	0	0	38	0	2	0	19	20	12.46	114	0.35	2.09	4.2	2.83	0.95	26.49	126	76	0	1	0.637012	1.44318	44
0	0	0	51	0	1	0	10.13	10.4	7.08	77.48	0.67	1.59	6.22	4.56	1.17	26.4	128	79	0	1	0.329468	1.44318	10
0	0	0	60	0	1	0	12	9.6	8.06	82.4416	0.816897	2.76	5.64	3.66	1.31	31	142	80	0	1	0.398027	1.44318	39
0	0	0	50	0	1	0	7.3	6.9	5.66	173.61	0.29	1.52	5.25	1.48	1.48	27.06	129	76	0	1	0.432501	1.44318	80
0	0	0	63	1	1	0	6.9	11.9	7.3	51.91	0.92	3.78	5.64	1.22	1.22	29.3	123	76	0	3	0.211588	0.360795	72
0	0	0	57	0	1	0	11	9.6	7.87	82.4416	0.816897	2.9	5.21	1.12	1.06	20.4	128	70	0	1	0.259749	0.360795	25
0	0	0	37	0	3	0	8.82	11.8	7.2	30.51	0.4	0.59	4.77	1.55	1.55	24.09	120	71	0	3	0.487675	1.44318	16
0	0	0	63	0	1	0	6.9	8.1	6.23	82.4416	0.816897	1.14	5.24	3.7	1.34	29.2	126	68	0	1	0.348001	1.44318	34
0	0	0	50	0	1	0	7.2	8.5	6.45	82.4416	0.816897	0.84	3.28	1.36	1.36	26.9	125	76	0	1	0.307569	1.44318	60
0	0	0	58	0	1	0	15.8	18.2	9.06	82.4416	0.65	1.65	3.53	2.22	1.06	24.03	129	73	0	3	0.300522	1.44318	62
0	0	0	62	0	1	0	7.72	10.5	7.06	52.34	0.8	1.51	3.16	1.98	0.81	29.38	123	74	0	3	0.283798	0.721591	28
0	0	0	51	0	1	0	10.88	9.6	7.13	30.63	0.73	2.71	7.06	4.81	0.81	21.23	135	86	0	1	0.240875	0.360795	86
0	0	0	58	1	1	0	7.54	9.1	6.69	114.55	1.24	1.33	6.5	54.8	1.22	29.3	131	76	0	1	0.289142	0.360795	5
0	0	0	63	0	1	0	6.68	12.6	6.59	100.55	0.55	1.93	4.02	2.27	1.23	26.67	145	80	0	1	0.425375	1.44318	33
0	0	0	63	0	1	0	7.53	9.8	7.04	124.69	0.816897	2	3.88	1.99	1.36	28.6	149	86	0	3	0.31291	1.44318	20
0	0	0	56	0	1	0	8.56	10.3	7.26	105.53	1.25	7.95	6.16	2.86	0.84	28.04	119	75	0	1	0.312508	1.44318	76
0	0	0	58	0	1	0	8.1	9.3	6.83	82.4416	0.55	2.48	4.13	2.38	1.18	28.2	123	73	0	1	0.389645	1.44318	67
0	0	0	61	0	1	0	12.9	8.3	6.34	76	0.68	2.91	5.7	2.38	1.16	25.68	136	81	0	3	0.246684	0.360795	19
0	0	0	60	0	1	0	13.68	16.9	12.74	18.75	0.15	2.21	4.93	3.65	1.38	29.28	151	80	0	2	0.297514	1.44318	51
0	0	0	53	1	1	0	9.8	24.18	14.83	21.03	0.19	3.13	4.11	2.54	0.93	19.15	152	80	1	3	0.448555	1.44318	52
0	0	0	53	1	1	0	5.1	5.9	5.9	126.9	1.14	3.35	4.83	3.18	0.75	32.69	131	71	0	1	0.321485	1.44318	7
0	0	0	56	0	1	0	13	12.6	8.87	28.99	0.1	1.09	5.68	3.91	0.66	25.54	132	82	0	3	0.324908	1.44318	14
0	0	0	51	0	1	0	11.27	16.9	10.32	106.31	2.16	1.42	5.22	3.4	0.94	23.31	131	74	1	3	0.243002	0.360795	25
0	0	0	54	0	1	0	7.2	9.8	7.65	52.88	0.77	1.93	5.86	3.46	1.99	23.44	134	75	0	3	0.176175	0.360795	72
0	0	0	53	0	1	0	7.96	9.3	7.97	82.4416	1.69	1.44	2.99	1.79	1.03	24.44	123	76	0	1	0.19748	0.360795	25
0	0	0	53	0	1	0	9.49	13.8	7.04	148.46	0.75	2.15	4.51	2.78	1.22	26.7	121	75	0	1	0.40241	1.44318	64
0	0	0	58	0	1	0	10.87	9.3	6.18	45.63	4.41	2.39	5.33	3.67	1.17	29.14	130	80	0	3	0.0293914	0.360795	2
0	0	0	59	1	1	0	9.8	13	9.98	101.63	0.48	1.9	4.84	3.18	1.05	25	127	82	0	1	0.353588	1.44318	30
0	0	0	61	0	1	0	5.3	8.9	6.32	82.4416	0.816897	1.02	3.91	2.21	1.55	24.44	124	76	0	1	0.287854	0.360795	5
0	0	0	37	0	2	0	13	17.1	10.57	48.3	0.38	2.31	4.22	2.51	0.96	21.83	142	86	1	3	0.586027	1.44318	29
1	0	1	45	1	2	1	9.48	13.5	10.72	78.85	0.11	0.85	4.08	2.47	1.29	25.9	140	89	1	1	0.527404	1	1
1	0	0	49	0	1	0	23.54	18.2	11.16	25.38	0.44	1.04	3.02	2.14	0.62	21.5	141	79	1	1	0.565517	1	12
1	0	1	53	0	3	1	7.8	13.5	7.4	51.99	0.69	1.99	4.91	3.49	0.99	27.73	106	60	1	1	0.658573	1	23
1	0	0	47	1	2	0	8.7	12.1	7.7	74.1	0.6	3.8	3.9	1	1.7	27	110	88	0	1	0.42309	1	34
1	0	1	34	0	3	1	21.5	24.2	8.7	125	0.3	1.1	3.4	2.2	0.9	21.1	130	80	0	3	0.465983	1	45
1	0	1	42	0	2	1	11.9	13.2	10.1	24.7	0.3	4.7	6.3	3.4	1	26.3	116	76	1	1	0.498195	1	56
1	0	1	35	0	3	0	10.07	12.5	9.27	71.04	0.5	25.1	22.6	3	1.3	23.24	126	82	0	1	0.527421	1	67
1	0	1	46	1	2	1	5.3	16	11.8	217.99	0.14	29.6	7.5	3.39	0.32	22.58	126	84	1	3	0.575966	1	78
1	0	0	46	1	2	0	14.3	19.7	8.3	41.1	0.6	2.5	6.5	4.3	1.2	23.5	147	94	1	1	0.622741	1	88
1	0	0	49	1	1	1	6.7	8	7.3	73.3	0.85	4.5	4.4	2.5	0.9	26.5	111	73	0	2	0.0646496	1	2
1	0	0	44	0	1	0	10.8	14	10	54.2	0.59	1.7	4.1	2.5	1.2	27.3	150	99	0	1	0.380841	1	3
1	0	0	54	0	1	0	12	16.1	9.5	157.1	0.45	1.2	3.5	2.1	1.2	26	122	80	1	1	0.669037	1	4
1	0	0	46	0	1	0	9.7	11.6	7.5	52.9	0.48	0.7	6	4.3	1.4	22.7	136	80	0	1	0.29005	1	5
1	0	0	52	0	1	0	12.1	19.6	13.3	92.5	0.5	1.3	3.7	2.4	0.9	26.3	145	86	1	3	0.573327	1	6
1	0	0	48	0	2	0	6.8	9.3	7.7	44	0.56	1.2	5.4	3.7	1.3	19.9	116	76	0	1	0.353991	1	7
1	0	1	55	1	1	1	21	19.3	9.1	132.7	1.1	36.3	5.1	3.1	0.28	32	136	86	0	2	0.17394	1	8
1	0	0	45	0	1	0	6.2	9.7	6.4	87.2	0.5	1.8	4.8	3.2	1.2	22.4	133	79	0	2	0.153304	1	9
1	0	0	69	0	1	0	17.9	23.1	8.9	86.4	1.1	0.8	2.6	1.8	0.7	24.9	113	69	1	3	0.488425	1	10
1	0	0	52	0	3	0	10.1	15.4	8.3	77.6	1	2.4	4.9	3.4	0.9	32	131	79	0	2	0.524559	1	11
1	0	1	51	1	3	1	21	17.2	12.2	99	1.3	2.1	5.4	3.4	1.4	31.4	120	84	1	3	0.52367	1	13
1	0	1	38	0	2	1	14.8	23.6	13.4	10.7	0.15	0.7	7.7	6.7	0.7	19.1	142	92	1	3	0.391911	1	14
1	0	0	54	0	1	0	16.2	16.1	10.1	58.1	0.5	0.8	5	3.1	1.4	20.5	174	88	1	2	0.324798	1	15
1	0	1	35	1	2	0	22.8	17.2	8.5	108.8	0.8	3.1	4.7	3.1	0.8	29.7	123	95	1	3	0.575954	1	16
1	0	0	32	0	2	0	16	25.5	12.4	50.2	0.4	1.5	4.9	3.3	1.2	23.8	112	78	0	3	0.433525	1	17
1	0	0	45	0	1	0	9.2	13.4	7.8	133.8	1.1	3.3	4.4	2.9	0.9	29.3	137	85	0	1	0.382749	1	18
1	0	0	59	0	1	0	3.9	13.2	6.7	143.8	0.46	2.9	3.5	2	1	24.2	160	80	0	2	0.261704	1	19
1	0	1	55	0	1	0	11	14.7	7	128.8	0.5	2.2	4.3	3.2	0.8	30.4	131	91	1	2	0.463761	1	20
1	0	0	56	0	1	0	9	14	7.5	68.4	0.7	2.1	3.9	2.4	0.9	28.1	150	71	0	2	0.227374	1	21
1	0	0	59	0	3	0	14	16.9	10.1	192.1	1.3	4.9	6	3.2	1.1	23.7	138	83	0	1	0.684778	1	22
1	0	0	44	0	1	0	8.1	12.4	7.6	78.8	0.7	1.9	4.7	3.4	1	28.2	150	94	1	2	0.358941	1	24
1	0	1	54	0	1	1	10.3	20.9	11.2	18.2	0.2	3.9	1.4	2.6	0.8	24.1	120	80	0	1	0.269291	1	25
1	0	1	53	0	1	0	21.8	11.8	6.1	321.3	1.8	3.5	5.9	4.3	0.9	26.2	126	84	1	1	0.526437	1	26
1	0	1	43	0	2	0	22.3	17.1281	11.4	234.1	0	1	3.8	2.2	1.3	25	126	70	1	3	0.773758	1	27
1	0	0	68	1	1	0	7.9	23.5	9.8	154.8	0.47	1.5	4.8	3.3	1.1	24.8	144	88	0	2	0.284118	1	28
1	0	0	60	0	1	0	11.1	21.6	9.7	56.7	0.32	2	3.7	2.3	0.84	23.4	95	52	1	1	0.621762	1	29
1	0	1	64	1	1	1	10.6	24.3	8.5	82.4416	0.816897	4.2	4.6	2.7	0.95	24.22	146	90	1	1	0.368176	1	30
1	0	0	53	0	1	0	16.8	31.7	15.5	11.47	0.18	0.91	3.54	1.78	1.52	17.1	118	70	1	1	0.584406	1	31
1	0	0	44	0	1	0	12.9	12.7	9.79	175.39	0.52	1.69	4.86	3.43	1.11	35.79	136	69	1	1	0.757118	1	32
1	0	0	65	0	1	0	8.8	17.6	10.76	89.38	0.4	1.53	5.85	4.14	1.29	27.9	138	66	1	3	0.579137	1	33
1	0	1	58	0	3	1	19.3	25.3	9.91	87.55	0.12	1.16	4.93	2.51	2.19	17.6	122	81	1	2	0.490378	1	35
1	0	1	67	0	1	0	11.6	22.8	11.42	19.93	0.31	2.79	4.66	2.88	1.18	25.78	112	63	1	2	0.405789	1	36
1	0	1	51	0	1	1	10.4	17.5	9.23	66.2	0.55	3.27	5.8	3.38	1.01	27.7	177	123	1	2	0.251653	1	37
1	0	0	49	0	1	0	14.5	23.6	12.27	41.6	0.1	1.14	5.11	3.4	1.24	26.37	123	82	1	2	0.468103	1	38
1	0	0	60	0	1	0	6.5	12.5	7.11	117.1	0.37	1.39	4.17	3.11	0.94	29.13	162	73	1	2	0.497424	1	39
1	0	1	59	0	3	0	11.13	19.8	10.39	142.48	0.37	3.05	3.16	1.68	0.83	24.65	153	82	1	2	0.784602	1	40
1	0	0	60	1	1	0	9.9	20.8	10.21	94.21	0.56	1.7	4.24	3.03	0.92	34.55	126	73	1	3	0.617794	1	41
1	0	1	56	1	3	0	10.5	15.4	14.53	59.81	0.61	1.11	3.84	2.64	1.16	24.57	115	80	1	1	0.769485	1	42
1	0	1	60	0	1	0	4.4	13.8	13.62	88.78	0.16	0.95	3	1.62	1.33	22.48	129	79	1	2	0.378923	1	43
1	0	0	61	0	3	0	11.7	21.2	9.58	62.32	0.45	1.03	3.73	2.24	1.35	25.45	124	90	1	2	0.730053	1	44
1	0	1	57	0	1	0	8.9	19.3	9.54	137.47	0.26	1.27	4.95	3.3	1.13	25.22	132	85	1	3	0.570102	1	46
1	0	1	56	0	1	1	4.4	8.8	7.8	22.49	0.37	1.04	4.2	2.52	1.43	20.34	126	88	1	3	0.18089	1	47
1	0	1	50	0	3	1	6.23	32.3	16.54	140.96	0.15	0.57	3.63	2.05	1.42	18.29	109	70	1	1	0.786268	1	48
1	0	0	55	1	1	0	14.2	20.8	12.3	64.93	0.99	1.58	4.58	3.13	1.12	28.6	126	103	1	1	0.535234	1	49
1	0	0	70	0	1	0	9.48	16.2	8.3	236.81	1.18	1.99	3.34	1.89	1.04	31.9	130	69	1	2	0.52758	1	50
1	0	1	58	0	3	1	14.2	19.7	12.36	36.61	0.59	2.54	5.44	3.82	0.98	23.66	130	82	1	2	0.479567	1	51
1	0	1	52	0	3	0	8	8.4	5.99	45.94	0.54	1.38	3.04	2.01	0.79	23.14	117	84	0	1	0.583266	1	52
1	0	1	44	0	1	1	9.1	10.4	8.6	129.7	1	3.9	5.2	3.5	0.9	32.8	107	78	0	1	0.225687	1	53
1	0	0	36	0	2	0	7.4	15.4	8.5	24.2	1.1	2.2	4.2	2.5	1.1	30.4	116	78	1	1	0.625896	1	54
1	0	0	56	0	1	0	8.1	12.3	6.8	58.2	0.7	1.3	5	3.4	1.4	23.3	152	92	1	1	0.490354	1	55
1	0	1	31	1	3	1	17.5	32	14.2	93	0.3	2.7	4.5	4.1	0.9	28.7	130	88	0	1	0.649338	1	57
1	0	1	52	1	3	0	16.4	18.6	12.9	91.8	0.9	1.5	4.1	2.8	1	20.6	153	98	1	2	0.550199	1	58
1	0	1	39	0	2	1	21.7	20.9	14	70.7	0.21	0.8	4.2	2.3	1.7	23.1	119	77	0	1	0.355302	1	59
1	0	0	29	0	2	0	7.1	11.8	7.1	278.6	2.5	2.3	3.3	2.2	0.67	25	106	68	0	1	0.308907	1	60
1	0	0	55	0	1	0	8.1	12.8	8.5	50.7	0.68	1.5	6.1	4.3	1.5	22.4	140	86	0	1	0.281517	1	61
1	0	1	33	0	2	1	17.5	32	14.2	60.6	0.6	3.7	5.9	4.1	0.72	25.1	130	88	0	1	0.411986	1	62
1	0	1	68	0	3	1	8.6	12.3	7.5	33.9	0.37	1.4	5.1	3.6	1	23.8	111	68	1	1	0.663975	1	63
1	0	1	41	0	2	1	17.21	15.6	13.33	29.22	0.33	5.6	4.13	2.54	1.21	19.9	161	92	1	1	0.475467	1	64
1	0	0	47	0	1	0	16.5	26.9	14.1	82.3	0.68	1.3	1.3	4.3	1.3	27	159	91	1	1	0.698303	1	65
1	0	1	52	0	3	0	10.9	12.7	7.9	54.7	0.5	3.8	5.3	3	0.96	25.71	168	92	0	1	0.684874	1	66
1	0	0	55	0	1	0	21.2	18.5	9.4	31.6	0.3	2.6	6.4	4.3	1.2	23.1	128	78	1	1	0.572767	1	68
1	0	0	61	0	1	0	11.2	21.2	10.1	110.2	0.7	7	6.6	3.77	1.1	23.9	123	72	1	1	0.614051	1	69
1	0	0	60	0	1	0	11.5	20.9	7.5	27.7	0.28	2.2	5.5	3.5	1.2	27.8	131	73	1	1	0.656147	1	70
1	0	0	45	0	2	0	7.1	25.8	7.53	56.2	0.64	1.51	3.69	2.18	1.2	19.5	105	68	0	1	0.452698	1	71
1	0	1	67	0	1	1	13.1	21.8	9.96	25.11	0.41	2.55	5.31	3.34	1.03	22.6	121	70	0	1	0.22559	1	72
1	0	0	69	0	1	0	9.6	12.1	9.2	47.63	0.57	3.99	4.61	2.92	0.81	28.6	132	72	0	1	0.434571	1	73
1	0	0	36	0	2	0	13.3	20.5	13.4	99.6	0.6	7.3	5.1	2.9	0.8	25.8	156	94	1	1	0.773924	1	74
1	0	1	46	0	3	1	16.3	14	10.6	18.9	0.36	1.8	5.2	3.5	1.3	26.8	143	86	1	1	0.687632	1	75
1	0	1	57	0	1	1	28.6	24.1	13.8	85.4	1.3	0.6	3	2.2	0.6	27	169	98	1	1	0.433117	1	76
1	0	0	48	0	2	0	10.3	21.1	8.9	95.7	0.21	3	3.4	1.9	0.8	26.3	156	91	1	1	0.825815	1	77
1	0	1	34	0	3	0	7	11.4	6.4	120.5	0.86	1.6	2.6	1.6	0.7	23.38	124	70	0	1	0.589246	1	79
1	0	0	61	0	1	0	13.3	21.5	12.3	53.6	0.56	1.8	5.4	5.4	1.1	26.5	169	97	1	1	0.666069	1	80
1	0	0	45	0	1	0	8.6	15.2	7.1	57.9	0.63	0.8	5	3.5	1.2	25.3	119	71	1	1	0.510591	1	81
1	0	0	54	0	1	0	15.2	19.7	14.3	29.4	0.33	2	6.5	4.5	1.4	21.3	168	96	1	1	0.576953	1	82
1	0	0	48	0	1	0	7	12.1	7.4	74.1	0.7	3.2	5.2	3.4	1.1	27.1	108	65	0	1	0.333606	1	83
1	0	1	55	0	1	1	9.9	14.8	11.4	26.3	0.39	1	4.7	6.9	1	19.8	152	89	1	1	0.318347	1	84
1	0	1	48	0	2	0	12	24.1	11.2	108.4	0.3	0.8	3.3	2.3	0.9	23.6	165	105	1	1	0.796732	1	85
1	0	1	60	0	3	1	11	15.2	8.8	13.9	3.2	3	5.2	3.3	0.7	23	132	71	1	1	0.242199	1	86
1	0	0	55	0	1	0	12.3	21.8	13.5	157.9	0.47	1.5	5	3.6	1	25.8	168	96	1	1	0.73651	1	87
0	1	1	39	0	3	1	3.7	9.3	5.8	74.4379	0.794599	1.9	4.9	3.5	0.9	25	154	111	1	1	0.727875	1.44318	27
0	1	1	36	0	3	1	13.3	25.9	10.1	125.9	1.2	3.6	3.7	1.9	0.8	32.7	120	90	0	1	0.52715	1.44318	50
0	1	0	42	0	3	1	10.7	12.3	8	66.8	0.72	1.7	4.3	3.3	0.78	24.3	124	76	0	2	0.243561	0.360795	19
0	1	1	35	0	3	1	10.9	18.2	10.6	158.4	0.8	1.2	4	2.6	1	30.8	130	72	1	2	0.622064	1.44318	87
0	1	1	51	0	1	1	14	25.7	13.6	77.2	0.3	2.2	5	3.3	0.9	24.3	110	70	1	2	0.204548	0.360795	86
0	1	1	28	0	2	1	14.7	31.7	11.9	115.5	0.42	2.2	4.8	3.4	0.87	27	126	78	0	2	0.264374	0.481061	61
0	1	1	46	1	2	1	6.4	8.7	9.6	47.2	0.74	2	3.6	2.4	0.8	27.1	117	84	1	2	0.222054	0.360795	21
0	1	1	46	0	2	0	11.2	21.4	12.9	14.6	0.5	37.3	11.3	3.6	0.79	26.7	145	90	1	1	0.678073	1.44318	65
0	1	1	42	1	2	0	6.6	8	6.7	63.5	0.68	1.5	3	1.8	0.98	30.4	130	80	0	1	0.44359	1.44318	82
0	1	1	60	0	1	0	8.1	22.4	10.8	16.2	0.13	0.78	2.9	1.9	0.84	22.7	126	90	1	2	0.428396	1.44318	81
0	1	1	48	0	2	0	16.4	24.4	13.1	49.5	0.72	9.6	6.3	2.4	0.9	24.2	125	87	0	2	0.311253	1.44318	38
0	1	0	48	0	1	0	14.9	21.8	9.2	96.5	0.1	0.9	5.1	1.3	3.4	22	120	70	1	2	0.214763	0.360795	21
0	1	1	51	0	2	0	20.1	20.6	15.5	76.7	0.17	1.4	6.4	4.6	1.3	23.1	124	94	1	2	0.621813	1.44318	57
0	1	1	48	1	3	1	7	10.3	8.1	52.3	0.7	4	4.7	3	1	26.2	128	80	1	1	0.523622	1.44318	75
0	1	1	44	0	2	1	23.7	24.4	16	119.2	0.09	0.81	4.7	2.77	1.86	22.6	161	102	0	1	0.263587	0.360795	25
0	1	1	43	0	2	1	6.7	11.1	6.8	21	0.36	0.72	3	1	1.8	17.4	156	99	1	1	0.538338	1.44318	4
0	1	1	53	0	2	1	6.9	10.9	6.5	98.6	0.72	2.3	4.5	3	0.87	35	140	90	1	1	0.601392	1.44318	70
0	1	1	51	0	3	1	13.4	28.5	8.3	61.2	0.35	1.7	4.1	2.1	1.4	21	142	76	1	1	0.702691	1.44318	42
0	1	0	50	0	1	0	11.5	15.8	7.4	43.4	0.45	0.85	3.8	3.2	0.22	27.8	165	91	1	1	0.622813	1.44318	85
0	1	1	57	0	2	0	10	15	10.4	74.4379	1.1	1.5	4.1	2.2	1.7	23	165	91	1	1	0.674554	1.44318	66
0	1	0	37	0	2	0	9.9	10.5	7.1	39	0.82	1.7	5.8	5.7	0.3	21	160	92	1	1	0.650809	1.44318	32
0	1	1	51	0	1	1	15.1	18	8.9	128.5	2	2.2	3.7	2.3	0.9	35.1	130	80	1	1	0.771995	1.44318	40
0	1	1	52	0	1	1	21.7	24.3	11.7	33	0.8	1.9	6.1	4.3	1.3	35.1	130	80	1	1	0.276386	0.481061	61
0	1	0	58	0	1	0	6.3	6.8	6.2	53.1	0.5	0.68	3.3	1.9	1.4	21.4	146	70	1	1	0.455409	1.44318	1
0	1	1	59	0	1	1	6	15.7	7.9	2.2	0.03	1	3	2.1	0.7	20.9	130	80	0	1	0.15413	0.360795	8
0	1	1	54	0	1	1	8.5	23.2	11.5	144.5	0.39	1.8	4.1	3	0.7	25.6	130	80	0	1	0.22091	0.360795	21
0	1	1	41	0	2	1	12.1	13.7	6.3	187.7	6.5	2.2	4.6	3.2	1	27.5	144	94	1	3	0.39544	1.44318	12
0	1	1	43	0	2	1	14.4	22.7	10.4	74.4379	0.6	1.2	4.9	5.6	0.26	19.9	110	70	1	2	0.237463	0.360795	19
0	1	0	32	0	1	0	6.3	11.6	6.4	50.7	0.53	1.5	5.2	3.3	1.2	25.6	110	70	0	2	0.218023	0.360795	72
0	1	0	40	1	3	0	13	15	11.2	34.9	0.54	1.8	3.4	2.1	1	26.7	117	68	0	1	0.658308	1.44318	22
0	1	1	51	1	1	1	9.6	17.1	8.9	57.3	0.7	2.7	5.4	3.7	0.9	23.9	110	76	0	1	0.140422	0.360795	53
0	1	1	51	0	1	1	9.6	17.1	8.5	3.8	0.01	0.44	3.1	0.95	2.1	24	110	76	1	1	0.432445	1.44318	55
0	1	1	41	1	1	1	11.6	28	10.3	74.4379	0.61	39	3.6	2.5	0.8	26.6	153	102	1	1	0.325162	1.44318	83
0	1	1	46	1	1	1	7.2	14	8.9	81.5	0.47	2.7	5.3	3.8	0.9	27.8	128	84	1	1	0.418955	1.44318	71
0	1	1	58	0	1	1	4.4	15.3	10.5	124.2	0.08	0.5	2.7	1.2	1.4	16.5	99	63	1	1	0.40031	1.44318	13
0	1	1	48	0	1	1	4.4	15.3	6.8	94	1.3	7	4.5	2.1	0.85	28.7	158	110	0	2	0.0909462	0.360795	53
0	1	1	30	0	1	1	17.7	28.8	13.1	63.9	0.8	4.4	5.2	3.3	0.8	29	121	82	1	2	0.296321	0.360795	5
0	1	1	47	0	1	1	8.4	15.7	9.5	24.6	0.39	1.4	4.3	2.3	1.4	23.7	101	65	0	2	0.144071	0.360795	47
0	1	0	49	0	1	0	6.8	15.9	9.2	74.4379	0.63	5.3	4.3	2.6	0.8	25.5	132	89	0	2	0.231069	0.360795	37
0	1	1	38	0	1	1	25.5	22.3	14.5	6.3	0.06	0.52	2.7	1.3	1.4	18	98	70	1	2	0.122795	0.360795	9
0	1	0	49	0	1	0	6.3	11.9	6.9	69.9	0.92	2.9	4.5	2.8	1	32	120	70	0	2	0.317463	1.44318	59
0	1	0	24	0	2	0	15.2	26.9	15.1	18.5	0.17	18.9	3.3	2	0.81	18.3	118	86	0	3	0.328869	1.44318	3
0	1	1	52	0	1	1	7.3	26.2	10.6	74.4379	0.1	1	3.3	2.3	0.9	23.1	137	86	0	3	0.174404	0.360795	47
0	1	1	51	0	1	1	13.7	18.8	9.2	109.1	1.1	1.8	2.7	1.6	0.8	31.2	100	66	1	3	0.23373	0.360795	19
0	1	1	31	0	2	1	22.9	28.3	11.9	67.5	1.1	20.7	12.6	5.5	1	24.6	132	105	0	3	0.0213236	0.360795	2
0	1	1	42	0	2	1	4	23.3	7	112.7	0.009	0.8	3.2	1.6	1.4	18.8	144	97	0	3	0.18885	0.360795	53
0	1	1	55	0	1	1	6.4	25.2	9.4	154.3	0.12	0.7	4.2	2.8	1.3	23.5	156	83	1	1	0.399926	1.44318	73
0	1	1	54	0	1	1	7.8	11.7	7.3	22.5	0.28	3.3	1.9	3.3	1.9	23.6	148	90	1	1	0.465314	1.44318	23
0	1	0	59	0	1	0	9.2	13.3	7.6	73.9	1.6	2	4.3	2.4	1.4	24.9	174	96	1	1	0.457345	1.44318	26
0	1	0	50	0	1	1	11.9	31.8	13.2	102.8	0.21	1.2	3.1	1.7	1.1	20.5	142	86	0	1	0.157597	0.360795	37
0	1	0	54	0	1	0	13.8	26.8	12	165.6	0.7	6.5	4.4	2	0.85	25.3	130	80	1	2	0.39826	1.44318	36
0	1	0	61	0	1	0	5.6	10.3	6.5	58.1	0.81	1.5	3	2	0.85	33.3	144	80	0	2	0.202048	0.360795	21
0	1	0	57	0	1	0	15.6	26.7	11.2	74.4379	0.45	3.3	4.6	2.9	0.7	25.1	137	85	1	2	0.472241	1.44318	69
0	1	1	48	0	1	1	5.6	9.1	5.7	44.2	0.5	3.6	4.3	2	1.7	25.5	136	94	1	2	0.161172	0.360795	8
0	1	0	68	0	1	0	15.6	33.3	11.8	28.4	0.37	2	4.7	2.8	1.3	20.4	128	78	1	2	0.373039	1.44318	31
0	1	1	43	0	2	1	7	25.9	8	162.5	9.8	2.5	4.6	3.4	0.6	24.5	126	78	0	2	1.84533e-06	0.360795	2
0	1	1	59	0	1	1	7	25.9	6.6	209	3.7	4.1	5	3.1	0.8	21.3	115	86	1	2	0.122599	0.360795	9
0	1	1	56	1	3	0	8.3	10	8.6	28.8	0.4	7.6	3.1	1.6	1.2	24.7	120	70	1	2	0.454794	1.44318	79
0	1	1	51	1	1	1	6.9	18.3	10.9	55.6	0.74	4.5	4.5	2.5	0.7	26.6	136	88	1	2	0.0784616	0.360795	9
0	1	0	61	0	1	0	22	30.7	11.8	48	0.64	2.8	6.4	4.6	1.1	20	90	70	1	2	0.524867	1.44318	49
0	1	1	61	0	1	0	18.1	33.3	11.4	15.1	0.01	1	5.6	1.4	3.3	17.7	100	70	1	2	0.316001	1.44318	17
0	1	0	59	1	1	0	9.2	25.8	15.5	74.4379	0.1	18.6	14.9	5.9	0.2	32	120	78	1	2	0.431709	1.44318	54
0	1	1	43	0	1	0	10.4	21.4	13.6	74.4379	0.15	8.9	18.7	6.1	0.3	19.8	90	60	1	2	0.273724	0.481061	61
0	1	1	49	1	3	1	10.4	13.2	8.6	21.3	0.3	2.1	3.9	2.4	0.9	24.9	108	72	1	2	0.351815	1.44318	63
0	1	1	69	1	1	0	9.6	23.9	9.6	97.2	0.47	4.6	3	1.6	0.7	24.9	108	72	1	1	0.502389	1.44318	58
0	1	1	68	0	3	1	12	19.2	10	68.7	0.81	2.6	4.8	3.3	0.85	25.8	174	114	1	1	0.758738	1.44318	48
0	1	1	58	1	1	1	9.1	23.8	9.3	75	0.93	2	3.9	2.6	1	29.2	130	80	0	1	0.314219	1.44318	15
0	1	0	40	0	2	0	6	9.6	5.7	64.3	0.79	1.95	4	2.8	0.87	23.4	130	80	1	1	0.559273	1.44318	68
0	1	1	68	1	3	1	8.1	13.6	7.8	35	0.4	1.5	5.7	4.3	1.1	21.5	122	66	1	1	0.601166	1.44318	41
0	1	1	56	0	1	1	13.8	12.1	9	45.3	0.71	1.1	5.4	2	3.1	22.9	130	80	0	1	0.117932	0.360795	8
0	1	1	54	0	1	1	14.7	17.5	10.4	28.2	0.43	2	2.2	1.5	0.3	24.5	116	78	1	1	0.439222	1.44318	78
0	1	1	26	0	1	1	11.8	18.9	12.8	74.4379	0.3	2.8	5.6	3.7	1.1	21.6	128	87	0	1	0.195517	0.360795	86
0	1	0	45	0	1	0	10	15.1	8.2	74.4379	0.6	2	4.3	2.8	1.3	32.6	147	89	1	1	0.666496	1.44318	74
0	1	0	69	0	3	0	13	15	8.2	74.4379	0.6	2	4.3	2.8	1.3	23.1	159	81	1	1	0.858212	1.44318	77
0	1	0	36	0	2	1	21.2	27.9	11	37.4	0.63	8.8	6.7	3.41	0.86	25	112	76	0	1	0.350625	1.44318	35
0	1	1	57	0	1	0	6	18.9	12.2	37	0.23	0.77	4.25	2.83	1.2	26.6	116	78	1	2	0.458422	1.44318	56
0	1	1	60	0	3	0	9.2	10.4	8.51	48.37	5.05	1.48	3.5	2.1	1	29.41	138	88	1	2	0.406263	1.44318	88
0	1	1	50	0	1	1	14.2	12.6	15.5	74.4379	0.05	0.22	4.29	2.18	1.94	19.49	120	78	1	2	0.222275	0.360795	72
0	1	1	42	1	2	0	10.5	16.97	9.46	74.4379	0.794599	1.28	3.4	5.65	0.77	23.59	145	92	0	2	0.222017	0.360795	37
0	1	0	61	0	1	0	17	19.5	7.27	74.4379	1.51	2.12	5.25	3.62	1.28	37.04	130	80	1	2	0.514388	1.44318	6
0	1	1	61	0	1	1	24.5	28.7	14.93	74.4379	0.1	1	2.75	1.71	1.01	23.18	113	75	1	2	0.23244	0.360795	37
0	1	0	59	0	1	0	10.6	12.7	12.23	74.4379	0.15	1.1	4.95	3.35	1.32	21.37	118	70	1	2	0.359144	1.44318	18
0	1	1	60	0	1	0	10.3	11.5	6.84	26.38	4.63	1.13	1.54	0.72	0.44	24.44	130	78	1	1	0.0445957	0.360795	2
0	1	1	60	0	1	1	10.2	11.8	8.64	46.33	0.61	3.69	4.03	2.24	1.2	24.98	120	78	0	1	0.14851	0.360795	53
0	1	0	48	0	1	0	16	12	10.1	75.23	0.5	1.94	4.36	3.07	1.07	27.7	155	91	0	3	0.355236	1.44318	43
0	1	0	50	0	1	0	12.9	10.6	8.87	116.5	0.68	1.1	4.06	2.87	1.04	22.3	154	80	0	2	0.152163	0.360795	47
0	1	0	38	0	1	0	15.6	18.2	11.97	74.4379	0.4	6.29	5.73	3.11	0.76	25.9	159	92	0	3	0.285476	0.721591	28
0	1	0	38	0	1	0	6.4	9.8	6.08	74.4379	0.794599	3.43	3.96	2.47	0.97	29.3	135	70	0	1	0.301264	1.44318	46
0	1	0	56	1	1	0	8.2	11	5.99	74.4379	0.794599	4.7	5.48	3.31	0.88	33.3	131	80	0	1	0.331533	1.44318	24
0	1	0	55	1	1	0	8.9	11.3	7.62	62.89	0.56	1.52	2.48	0.77	0.77	24.2	138	76	0	1	0.0936678	0.360795	47
0	1	0	52	0	1	0	8.64	8.8	8.03	339.62	1.55	5.9	3.99	1.84	0.97	30.1	159	95	0	2	0.290695	0.360795	5
0	1	0	60	0	1	0	5.49	8.5	8.13	11.2	3.17	1.07	5.06	3.48	1.48	31.11	161	93	0	2	0.165484	0.360795	8
0	1	0	45	0	1	0	10.84	12.9	8.37	63.67	1.26	1.84	5.83	4.24	1.19	26.22	159	96	0	2	0.132613	0.360795	9
0	1	0	58	0	1	0	13.96	25.4	11.72	126.47	0.36	6.52	5.51	2.94	0.84	25.46	161	86	0	3	0.305829	1.44318	84
0	1	0	51	0	1	0	7.36	11	7.51	73.84	0.8	1.04	4.15	2.78	1.2	39.35	158	93	0	1	0.390845	1.44318	45
0	1	0	57	0	1	0	14.4	11.2	8.27	74.4379	0.43	1.16	4.91	3.19	1.49	24.3	139	89	0	2	0.193454	0.360795	86
0	1	0	62	0	1	0	12.06	16.6	9.95	34.68	0.7	4.46	4.3	2.69	0.81	24.88	137	85	0	3	0.309165	1.44318	11
0	1	0	38	0	2	0	7.04	7.4	6.94	73.73	0.98	3.67	5.42	3.11	1.76	28.31	126	70	0	1	0.637012	1.44318	44
0	1	0	51	0	1	0	6.52	12.3	7.44	70.02	0.53	1.82	5.06	3.34	1.29	32.69	140	95	0	1	0.329468	1.44318	10
0	1	0	60	0	1	0	11.6	13.1	8.55	74.4379	0.794599	1.15	5.56	3.99	1.29	33.1	161	79	0	1	0.398027	1.44318	39
0	1	0	50	0	1	0	7.2	8.5	6.68	74.4379	0.56	1.4	5.03	1.32	1.32	29.55	159	92	0	1	0.432501	1.44318	80
0	1	0	63	1	1	0	10.7	12.2	10.03	197.11	0.8	1.76	5.35	1.14	1.14	28.89	155	86	0	3	0.211588	0.360795	72
0	1	0	57	0	1	0	10.9	15.2	8.43	26.52	0.4	6.06	5.21	2.99	1.06	20.81	135	85	0	1	0.259749	0.360795	25
0	1	0	37	0	3	0	11.05	12.7	9.06	106	1.02	2.81	3.96	0.56	0.56	27.89	145	92	0	3	0.487675	1.44318	16
0	1	0	63	0	1	0	7.9	8.6	7.32	74.4379	0.794599	2.37	4.59	2.92	1.08	32	132	86	0	1	0.348001	1.44318	34
0	1	0	50	0	1	0	7.3	8.9	6.33	74.4379	0.794599	2.18	4.64	1.04	1.04	30.3	125	78	0	1	0.307569	1.44318	60
0	1	0	58	0	1	0	12.7	16.7	12.06	114.97	0.44	1.8	3.08	1.88	0.75	23.53	159	96	0	3	0.300522	1.44318	62
0	1	0	62	0	1	0	10.82	12.9	9.02	69.17	0.85	1.34	3.84	2.58	0.92	32.05	156	93	0	3	0.283798	0.721591	28
0	1	0	51	0	1	0	7.6	12	7.78	20.87	1.35	1.79	6.25	4.12	0.92	20.03	135	85	0	1	0.240875	0.360795	86
0	1	0	58	1	1	0	10.5	12	7.71	85.94	0.82	1.99	6.65	57.5	1.32	27.34	135	78	0	1	0.289142	0.360795	5
0	1	0	63	0	1	0	8.3	10.3	7.45	68.01	0.75	3.39	3.86	2.3	1.02	25.97	139	85	0	1	0.425375	1.44318	33
0	1	0	63	0	1	0	13.46	18	10.4	105.16	1.05	1.77	4.2	2.54	1.43	31.8	168	98	0	3	0.31291	1.44318	20
0	1	0	56	0	1	0	7.12	9.1	6.25	80.82	0.65	2.01	3.87	2.28	1.01	25.91	115	75	0	1	0.312508	1.44318	76
0	1	0	58	0	1	0	9	13.2	7.29	74.4379	0.63	1.74	4.96	2.33	1.4	32	125	73	0	1	0.389645	1.44318	67
0	1	0	61	0	1	0	9.45	16.2	9.25	25.42	0.45	1.75	4.47	3.33	1.08	28.3	157	90	0	3	0.246684	0.360795	19
0	1	0	60	0	1	0	5.37	19.8	10.75	8.61	0.36	1.11	3.82	2.09	0.6	29.67	163	89	0	2	0.297514	1.44318	51
0	1	0	53	1	1	0	8.69	22	12.85	137.05	0.65	3.57	3.8	1.98	0.99	30.49	169	88	1	3	0.448555	1.44318	52
0	1	0	53	1	1	0	5.91	6	6.01	140.96	1.57	1.97	3.45	2.21	0.88	32.69	131	71	0	1	0.321485	1.44318	7
0	1	0	56	0	1	0	18.2	29	15.02	46.44	0.36	1.81	4.27	3.23	1.35	29.2	168	98	0	3	0.324908	1.44318	14
0	1	0	51	0	1	0	11.4	18.4	11.35	277.3	0.34	8.3	5.22	2.7	1.25	32.42	169	99	1	3	0.243002	0.360795	25
0	1	0	54	0	1	0	7.85	12.6	8.15	75.94	1.8	2.42	6.54	4.11	1.94	23.44	138	86	0	3	0.176175	0.360795	72
0	1	0	53	0	1	0	7.2	8.6	6.31	241.95	0.794599	1.78	3.7	2.48	0.91	24.44	131	79	0	1	0.19748	0.360795	25
0	1	0	53	0	1	0	8.5	12.9	7.8	129.31	0.99	1.78	4.31	2.84	1.13	32.1	136	87	0	1	0.40241	1.44318	64
0	1	0	58	0	1	0	9.56	13	8.86	72.58	3.72	2	4.86	3.22	1.1	28.89	135	78	0	3	0.0293914	0.360795	2
0	1	0	59	1	1	0	8.1	9	7.69	74.4379	0.794599	2.26	3.34	2.06	0.91	25.04	127	82	0	1	0.353588	1.44318	30
0	1	0	61	0	1	0	4.6	13	7.12	97.9	1.03	1.07	5.22	2.82	2.14	25.3	129	75	0	1	0.287854	0.360795	5
0	1	0	37	0	2	0	12.02	19	11.53	126.61	0.45	1.29	3.71	2.59	1.13	23.05	165	94	1	3	0.586027	1.44318	29
1	1	1	45	1	2	1	7.6	13.24	6.8	49.9	0.6	4.2	5.8	3.5	1.1	24.8	126	72	1	1	0.527404	1	1
1	1	0	49	0	1	0	6.2	9.6	6.4	33	0.37	0.5	5.2	3	2.1	19.4	123	68	1	1	0.565517	1	12
1	1	1	53	0	3	1	9.2	11.1	6.8	91.3	1	1.6	4.6	2.9	1.3	27	120	70	1	1	0.658573	1	23
1	1	0	47	1	2	0	5	9.2	4.9	38.4	0.44	1.1	3.9	2.8	1.4	23.3	100	67	0	1	0.42309	1	34
1	1	1	34	0	3	1	14.3	21.6	10.3	74.4379	0.794599	0.4	3.6	1.1	3.36	21.1	120	71	0	3	0.465983	1	45
1	1	1	42	0	2	1	10.1	25.9	6.4	23	0.82	1.6	5	3.2	1.2	27	115	70	1	1	0.498195	1	56
1	1	1	35	0	3	0	9.9	17.8	8.9	91.5	0.65	6.5	7	4.4	1.2	22.8	126	84	0	1	0.527421	1	67
1	1	1	46	1	2	1	14.1	11	7.5	74.4379	0.794599	2.5	4.8	3.4	1	21.8	118	75	1	3	0.575966	1	78
1	1	0	46	1	2	0	7.9	14.5	5.4	69.5	0.63	1.2	4.1	2.5	1.41	21.7	130	80	1	1	0.622741	1	88
1	1	0	49	1	1	1	6.5	8.4	6.9	116.5	1	2.8	3.3	2.7	0.9	26.1	110	75	0	2	0.0646496	1	2
1	1	0	44	0	1	0	9.7	9.4	8	78.3	0.9	1.5	3.5	2.1	1.1	25.3	130	86	0	1	0.380841	1	3
1	1	0	54	0	1	0	10.2	12.7	7.8	17.3	0.28	0.8	4.5	2.7	1.6	22.3	110	70	1	1	0.669037	1	4
1	1	0	46	0	1	0	6.1	6.5	6.1	43.4	0.49	0.7	5.8	4	1.6	19.8	130	80	0	1	0.29005	1	5
1	1	0	52	0	1	0	15.2	14.2	12.4	113	1	4.1	5.3	3	1.2	24.2	169	92	1	3	0.573327	1	6
1	1	0	48	0	2	0	6.6	9	6.3	45.6	0.5	2.5	5.6	3.9	1.2	21.8	98	70	0	1	0.353991	1	7
1	1	1	55	1	1	1	6.5	15.9	7.6	114.7	0.4	1.2	4.5	3	1.2	29.38	125	75	0	2	0.17394	1	8
1	1	0	45	0	1	0	6.1	9	5.9	51.6	0.44	1.1	4.8	3.4	1.2	21.7	121	73	0	2	0.153304	1	9
1	1	0	69	0	1	0	12.5	22.3	10.8	52.2	1	1.8	4.2	2.6	1.1	24.8	115	75	1	3	0.488425	1	10
1	1	0	52	0	3	0	5.6	9.7	7.2	48.5	0.76	1.73	4	2.8	1	31.2	132	79	0	2	0.524559	1	11
1	1	1	51	1	3	1	8.5	13.24	7.2	76.5	1.22	1.9	5.6	3.8	1.3	33.9	146	96	1	3	0.52367	1	13
1	1	1	38	0	2	1	20.7	13.24	7.85	11.6	0.16	3.8	10.3	8	0.92	19.1	130	80	1	3	0.391911	1	14
1	1	0	54	0	1	0	12.6	14.7	8.8	98.2	0.74	1	5.2	3.5	1.5	19.8	130	80	1	2	0.324798	1	15
1	1	1	35	1	2	0	10.5	10.7	13.6	100.3	0.6	1.9	4.6	3.4	0.8	27.68	120	76	1	3	0.575954	1	16
1	1	0	32	0	2	0	18.5	22.4	12.3	38.4	0.5	1.3	5.3	3.5	1.6	22.7	110	65	0	3	0.433525	1	17
1	1	0	45	0	1	0	5.3	6.8	7.3	73.4	0.88	2.2	4	2.5	1	28.9	120	76	0	1	0.382749	1	18
1	1	0	59	0	1	0	6.4	9.4	7.2	105.2	0.95	2.8	4.1	2.4	1	21.2	135	72	0	2	0.261704	1	19
1	1	1	55	0	1	0	11.3	20.4	10.7	74.6	0.3	1.4	3.4	2.2	0.8	25.3	130	80	1	2	0.463761	1	20
1	1	0	56	0	1	0	8.1	10.8	7.4	59.5	0.6	2.1	3.9	2.4	1	26.2	130	80	0	2	0.227374	1	21
1	1	0	59	0	3	0	6.1	10.1	7.8	80.1	0.6	2	3.7	1.9	1.3	22.6	116	60	0	1	0.684778	1	22
1	1	0	44	0	1	0	11.7	13.9	9.9	107.1	0.84	1.5	3.7	2.3	1.1	29.3	138	86	1	2	0.358941	1	24
1	1	1	54	0	1	1	8	13.9	7.1	32.8	0.51	3	1.7	1.6	1	23.7	120	76	0	1	0.269291	1	25
1	1	1	53	0	1	0	6.8	9	7.4	73.4	0.8	1.6	4.5	3.1	1.2	28.1	124	80	1	1	0.526437	1	26
1	1	1	43	0	2	0	19.9	28.8	10	74.4379	0.12	2.3	4.1	2.4	1.2	21.1	124	80	1	3	0.773758	1	27
1	1	0	68	1	1	0	7.6	18.1	10.7	62	0.74	1.1	4	2.6	1.1	26.4	140	72	0	2	0.284118	1	28
1	1	0	60	0	1	0	5	7.3	6.7	73.6	0.36	1.6	5.1	3.3	1.2	21.4	98	71	1	1	0.621762	1	29
1	1	1	64	1	1	1	14.2	15	7.9	35.6	0.5	0.88	6.7	3.4	3.1	25.6	140	88	1	1	0.368176	1	30
1	1	0	53	0	1	0	6.5	20.9	9.07	9.77	0.21	0.4	4.26	2.08	1.94	17	168	102	1	1	0.584406	1	31
1	1	0	44	0	1	0	9.14	15.7	7.14	74	0.64	0.72	2.45	1.27	1.19	28.2	126	77	1	1	0.757118	1	32
1	1	0	65	0	1	0	10	15.7	7.96	35.34	0.32	2.03	5.25	3.71	1.1	23	119	72	1	3	0.579137	1	33
1	1	1	58	0	3	1	11.36	18	7.94	74.4379	0.2	1.67	3.72	1.97	1.55	19.1	122	88	1	2	0.490378	1	35
1	1	1	67	0	1	0	5	16.1	7.63	74.4379	0.794599	1.04	3.74	2.5	0.98	27.53	138	85	1	2	0.405789	1	36
1	1	1	51	0	1	1	7.1	13.8	7.59	123.79	1.35	3.29	5.73	4.09	0.98	27.3	142	88	1	2	0.251653	1	37
1	1	0	49	0	1	0	10.1	14.2	9.8	46.9	0.41	1.81	2.99	1.88	0.94	25.8	94	74	1	2	0.468103	1	38
1	1	0	60	0	1	0	8.3	14.1	6.95	78	1.37	1.71	3.35	2.24	0.98	27.5	134	66	1	2	0.497424	1	39
1	1	1	59	0	3	0	12.1	13.9	7.77	96.62	0.93	2.12	2.93	1.69	0.91	24.57	132	71	1	2	0.784602	1	40
1	1	0	60	1	1	0	8.7	16.5	7.85	74.4379	0.794599	2.07	3.81	2.54	1.1	32	124	84	1	3	0.617794	1	41
1	1	1	56	1	3	0	7.81	9.2	7.12	72.07	0.86	3.1	5.14	3.62	1.02	26.57	157	83	1	1	0.769485	1	42
1	1	1	60	0	1	0	8.97	13.24	12.51	101.47	0.14	1.07	3.23	2.28	1.15	24.22	113	75	1	2	0.378923	1	43
1	1	0	61	0	3	0	9.75	14.2	9.43	67.1	0.51	1.97	5.21	3.46	1.42	27.6	132	76	1	2	0.730053	1	44
1	1	1	57	0	1	0	6	18.9	12.21	37	0.23	0.77	4.25	2.83	1.2	26.65	116	78	1	3	0.570102	1	46
1	1	1	56	0	1	1	5	15.9	7.62	4.07	0.06	0.92	4.73	2.98	1.33	19.7	110	84	1	3	0.18089	1	47
1	1	1	50	0	3	1	6.1	9.4	5.69	15.56	0.16	0.39	2.39	1.05	1.36	19.4	133	89	1	1	0.786268	1	48
1	1	0	55	1	1	0	5.8	9	7.18	74.4379	1.17	4.55	5.52	3.68	1.08	27.8	146	104	1	1	0.535234	1	49
1	1	0	70	0	1	0	9.29	15.9	7.65	97.39	0.78	2.71	4.03	2.41	1.05	23.1	12	60	1	2	0.52758	1	50
1	1	1	58	0	3	1	11.1	16.8	11.35	41.8	0.45	2.2	6.57	5.02	1.14	21.3	154	88	1	2	0.479567	1	51
1	1	1	52	0	3	0	8.14	12	4.31	44.87	0.55	1.79	3.09	2.12	1.64	22.6	120	82	0	1	0.583266	1	52
1	1	1	44	0	1	1	4.8	6	6.2	83.6	0.7	3	3.9	2.5	0.7	30.1	100	70	0	1	0.225687	1	53
1	1	0	36	0	2	0	6.2	8.2	6	148.3	0.8	3.6	3.6	2	0.9	25.7	115	65	1	1	0.625896	1	54
1	1	0	56	0	1	0	7	8.6	6.5	72.6	0.7	0.5	0.9	1	1.5	21.2	130	80	1	1	0.490354	1	55
1	1	1	31	1	3	1	5.4	8.1	5.6	125.5	1.1	1.5	4.3	5.2	1	29	128	80	0	1	0.649338	1	57
1	1	1	52	1	3	0	5.1	7.4	6.5	36.5	0.3	1	3.3	1.7	1.3	18.3	135	89	1	2	0.550199	1	58
1	1	1	39	0	2	1	6.9	9.8	6.3	62.9	0.48	0.57	3.11	1.21	1.74	22.7	120	70	0	1	0.355302	1	59
1	1	0	29	0	2	0	6.1	7.9	5.5	164.5	1.5	1.7	3.7	2.5	1	24.2	110	70	0	1	0.308907	1	60
1	1	0	55	0	1	0	6.8	7.6	6.2	43.5	0.45	1.3	5.5	3.8	1.5	21.6	130	80	0	1	0.281517	1	61
1	1	1	33	0	2	1	5.4	8.1	5.6	157.4	1	3	6.9	5.2	1.1	25.1	128	80	0	1	0.411986	1	62
1	1	1	68	0	3	1	6.6	10.3	6.1	44.7	0.62	0.6	1.2	1.2	3.28	22.2	140	90	1	1	0.663975	1	63
1	1	1	41	0	2	1	20.6	20.9	9.8	45.8	0.5	2.1	1	4	1.1	18.1	125	76	1	1	0.475467	1	64
1	1	0	47	0	1	0	6.1	8.6	5.6	187.2	1	1.9	4.3	1.9	1.3	22	126	80	1	1	0.698303	1	65
1	1	1	52	0	3	0	7	7.4	5.7	54.9	0.58	2	2.8	1.4	1	22	121	71	0	1	0.684874	1	66
1	1	0	55	0	1	0	18.2	22.7	12.8	33.9	0.4	1.5	1.1	1.2	2.7	20.4	120	70	1	1	0.572767	1	68
1	1	0	61	0	1	0	9.7	15.8	10.9	53.5	0.41	2.4	6.5	4.7	1.25	22.65	118	65	1	1	0.614051	1	69
1	1	0	60	0	1	0	9.3	20.7	9.5	43.7	0.41	1	3.1	1.6	1.2	26.6	131	73	1	1	0.656147	1	70
1	1	0	45	0	2	0	12	17.7	9.2	60.2	0.6	0.6	3.2	2.1	1.1	18.8	102	65	0	1	0.452698	1	71
1	1	1	67	0	1	1	11.7	15.3	11.6	42.2	0.53	1.8	4.7	3.3	0.91	21.69	115	68	0	1	0.22559	1	72
1	1	0	69	0	1	0	13.5	9.2	8	123.3	0.95	2	4.3	2.9	0.8	27.8	128	71	0	1	0.434571	1	73
1	1	0	36	0	2	0	6.5	8.9	6	70.3	0.87	2	4.7	3.3	0.8	22.6	126	76	1	1	0.773924	1	74
1	1	1	46	0	3	1	10.1	18.7	10.1	74.4379	0.3	1.4	6.2	4.4	1.6	21.1	143	86	1	1	0.687632	1	75
1	1	1	57	0	1	1	5.2	15.3	6	20	1.1	0.64	0.9	1.7	0.64	26.36	128	76	1	1	0.433117	1	76
1	1	0	48	0	2	0	13.9	16.7	8.9	54.2	0.65	3.7	3.7	1.8	1	25.3	134	82	1	1	0.825815	1	77
1	1	1	34	0	3	0	5.2	6.2	6.4	135.3	1.1	1.4	2.6	1.6	0.8	21	115	68	0	1	0.589246	1	79
1	1	0	61	0	1	0	7.8	6.8	7.4	80.6	0.95	1.4	4.4	2.8	1.3	22.8	129	76	1	1	0.666069	1	80
1	1	0	45	0	1	0	7.8	10.5	6.9	48.3	0.5	0.8	3.6	2.2	1.2	24.1	115	65	1	1	0.510591	1	81
1	1	0	54	0	1	0	5.9	6.1	6.4	45.6	0.52	1.3	4	2.3	1.5	19.8	129	76	1	1	0.576953	1	82
1	1	0	48	0	1	0	6.9	8.7	7	80.3	1.1	4.8	5.4	3	1	26.1	105	65	0	1	0.333606	1	83
1	1	1	55	0	1	1	8.7	30.4	6.9	58.8	0.8	1.1	5	3.2	1.3	18.5	131	74	1	1	0.318347	1	84
1	1	1	48	0	2	0	10.1	10.8	6.6	59.3	0.5	0.9	3.7	2.2	1.2	22.4	128	78	1	1	0.796732	1	85
1	1	1	60	0	3	1	6.1	9.1	5.7	61.9	1.4	1.9	4.4	3.2	0.9	22.1	121	70	1	1	0.242199	1	86
1	1	0	55	0	1	0	9.6	14.4	5.7	61.9	1.4	1.9	4.4	3.2	0.9	24.9	126	74	1	1	0.73651	1	87
